# Supplementary material for: Multiplexed volumetric CLEM enabled by scFvs provides insights into the cytology of cerebellar cortex
Source: Nat Commun. 2024 Aug 5;15:6648. doi: 10.1038/s41467-024-50411-z (PMC11300613; doi:10.1038/s41467-024-50411-z)
Supplement: Supplementary file 4 — Source data [file 41467_2024_50411_MOESM4_ESM.zip]

Archive with 2 entries (2 files):
- Dataset Neuroglancer Link.txt
- Source Data.xlsx
