# Supplementary material for: Multiplexed volumetric CLEM enabled by scFvs provides insights into the cytology of cerebellar cortex
Source: Nat Commun. 2024 Aug 5;15:6648. doi: 10.1038/s41467-024-50411-z (PMC11300613; doi:10.1038/s41467-024-50411-z)
Supplement: Supplementary file 4 — Source data [file 41467_2024_50411_MOESM4_ESM.zip › Dataset Neuroglancer Link.txt]

https://neuroglancer-demo.appspot.com/#!%7B%22dimensions%22:%7B%22x%22:%5B8e-9%2C%22m%22%5D%2C%22y%22:%5B8e-9%2C%22m%22%5D%2C%22z%22:%5B3e-8%2C%22m%22%5D%7D%2C%22position%22:%5B29202.58203125%2C22055.123046875%2C144.5%5D%2C%22crossSectionScale%22:26.521297819998104%2C%22projectionOrientation%22:%5B-0.14333513379096985%2C0.12286176532506943%2C0.004045797511935234%2C0.982010006904602%5D%2C%22projectionScale%22:4096%2C%22layers%22:%5B%7B%22type%22:%22image%22%2C%22source%22:%22precomputed://gs://vclem-xh/cerebellum/em%22%2C%22tab%22:%22source%22%2C%22name%22:%22em_mip1%22%7D%2C%7B%22type%22:%22image%22%2C%22source%22:%22precomputed://gs://vclem-xh/cerebellum/hoechst%22%2C%22tab%22:%22source%22%2C%22blend%22:%22additive%22%2C%22shader%22:%22%23uicontrol%20invlerp%20normalized%5Cn%23uicontrol%20vec3%20color%20color%28default=%5C%22%2300f%5C%22%29%5Cnvoid%20main%28%29%20%7B%5Cn%20%20emitRGB%28normalized%28%29%20%2A%20color%29%3B%5Cn%7D%5Cn%22%2C%22shaderControls%22:%7B%22normalized%22:%7B%22range%22:%5B0%2C101%5D%7D%7D%2C%22name%22:%22Hoechst%22%2C%22visible%22:false%7D%2C%7B%22type%22:%22image%22%2C%22source%22:%22precomputed://gs://vclem-xh/cerebellum/gfap%22%2C%22tab%22:%22source%22%2C%22blend%22:%22additive%22%2C%22shader%22:%22%23uicontrol%20invlerp%20normalized%5Cn%23uicontrol%20vec3%20color%20color%28default=%5C%22%23f00%5C%22%29%5Cnvoid%20main%28%29%20%7B%5Cn%20%20emitRGB%28normalized%28%29%20%2A%20color%29%3B%5Cn%7D%5Cn%22%2C%22shaderControls%22:%7B%22normalized%22:%7B%22range%22:%5B0%2C213%5D%7D%7D%2C%22name%22:%22GFAP%22%2C%22visible%22:false%7D%2C%7B%22type%22:%22image%22%2C%22source%22:%22precomputed://gs://vclem-xh/cerebellum/cb%22%2C%22tab%22:%22source%22%2C%22blend%22:%22additive%22%2C%22shader%22:%22%23uicontrol%20invlerp%20normalized%5Cn%23uicontrol%20vec3%20color%20color%28default=%5C%22%230f0%5C%22%29%5Cnvoid%20main%28%29%20%7B%5Cn%20%20emitRGB%28normalized%28%29%20%2A%20color%29%3B%5Cn%7D%5Cn%22%2C%22shaderControls%22:%7B%22normalized%22:%7B%22range%22:%5B0%2C161%5D%7D%7D%2C%22name%22:%22CB%22%2C%22visible%22:false%7D%2C%7B%22type%22:%22image%22%2C%22source%22:%22precomputed://gs://vclem-xh/cerebellum/pv%22%2C%22tab%22:%22source%22%2C%22blend%22:%22additive%22%2C%22shader%22:%22%23uicontrol%20invlerp%20normalized%5Cn%23uicontrol%20vec3%20color%20color%28default=%5C%22%230f0%5C%22%29%5Cnvoid%20main%28%29%20%7B%5Cn%20%20emitRGB%28normalized%28%29%20%2A%20color%29%3B%5Cn%7D%5Cn%22%2C%22shaderControls%22:%7B%22normalized%22:%7B%22range%22:%5B0%2C84%5D%7D%2C%22color%22:%22%23ff00ff%22%7D%2C%22name%22:%22PV%22%2C%22visible%22:false%7D%2C%7B%22type%22:%22image%22%2C%22source%22:%22precomputed://gs://vclem-xh/cerebellum/vglut1%22%2C%22tab%22:%22source%22%2C%22blend%22:%22additive%22%2C%22shader%22:%22%23uicontrol%20invlerp%20normalized%5Cn%23uicontrol%20vec3%20color%20color%28default=%5C%22%2300f%5C%22%29%5Cnvoid%20main%28%29%20%7B%5Cn%20%20emitRGB%28normalized%28%29%20%2A%20color%29%3B%5Cn%7D%5Cn%22%2C%22shaderControls%22:%7B%22normalized%22:%7B%22range%22:%5B0%2C151%5D%7D%2C%22color%22:%22%2300ffff%22%7D%2C%22name%22:%22Vglut1%22%2C%22visible%22:false%7D%2C%7B%22type%22:%22image%22%2C%22source%22:%22precomputed://gs://vclem-xh/cerebellum/kv%22%2C%22tab%22:%22source%22%2C%22blend%22:%22additive%22%2C%22shader%22:%22%23uicontrol%20invlerp%20normalized%5Cn%23uicontrol%20vec3%20color%20color%28default=%5C%22%23f00%5C%22%29%5Cnvoid%20main%28%29%20%7B%5Cn%20%20emitRGB%28normalized%28%29%20%2A%20color%29%3B%5Cn%7D%5Cn%22%2C%22shaderControls%22:%7B%22color%22:%22%23ffff00%22%7D%2C%22name%22:%22Kv%22%2C%22visible%22:false%7D%2C%7B%22type%22:%22segmentation%22%2C%22source%22:%22precomputed://gs://vclem-xh/cerebellum/segmentation_32nm%22%2C%22tab%22:%22source%22%2C%22segments%22:%5B%5D%2C%22colorSeed%22:782362461%2C%22name%22:%22seg32%22%2C%22visible%22:false%7D%2C%7B%22type%22:%22segmentation%22%2C%22source%22:%22precomputed://gs://vclem-xh/cerebellum/segmentation_16nm%22%2C%22tab%22:%22source%22%2C%22segments%22:%5B%5D%2C%22colorSeed%22:1420559162%2C%22name%22:%22seg16%22%2C%22visible%22:false%7D%5D%2C%22selectedLayer%22:%7B%22layer%22:%22em_mip1%22%7D%2C%22layout%22:%22xy%22%7D
