# Supplementary material for: Multiplexed volumetric CLEM enabled by scFvs provides insights into the cytology of cerebellar cortex
Source: Nat Commun. 2024 Aug 5;15:6648. doi: 10.1038/s41467-024-50411-z (PMC11300613; doi:10.1038/s41467-024-50411-z)
Supplement: Supplementary file 4 — Source data [file 41467_2024_50411_MOESM4_ESM.zip › Source Data.xlsx]

## Sheet: Figure 7h
Figure 7h
		Volume / µm3
	Positive terminal No. 1	123.19
	Positive terminal No. 2	109.43
	Positive terminal No. 3	85.79
	Positive terminal No. 4	124.89
	Positive terminal No. 5	97.9
	Positive terminal No. 6	89.89
	Positive terminal No. 7	92.86
	Positive terminal No. 8	84.47
	Positive terminal No. 9	75.39
	Positive terminal No. 10	109.52
	Negative terminal No. 1	71.81
	Negative terminal No. 2	92.23
	Negative terminal No. 3	75.4
	Negative terminal No. 4	33.73
	Negative terminal No. 5	151.1
	Negative terminal No. 6	61.82
	Negative terminal No. 7	40.06
	Negative terminal No. 8	68.55
	Negative terminal No. 9	40.73
	Negative terminal No. 10	42.79

## Sheet: Figure 7i
Figure 7i
		Vesicle number / per terminal
	Positive terminal No. 1	436042
	Positive terminal No. 2	426878
	Positive terminal No. 3	292704
	Positive terminal No. 4	409789
	Positive terminal No. 5	233785
	Positive terminal No. 6	255883
	Positive terminal No. 7	277102
	Positive terminal No. 8	246042
	Positive terminal No. 9	269515
	Positive terminal No. 10	293002
	Negative terminal No. 1	196695
	Negative terminal No. 2	268178
	Negative terminal No. 3	144275
	Negative terminal No. 4	97526
	Negative terminal No. 5	424845
	Negative terminal No. 6	142368
	Negative terminal No. 7	116529
	Negative terminal No. 8	213897
	Negative terminal No. 9	120864
	Negative terminal No. 10	141617

## Sheet: Figure 7j
Figure 7j
		Vesicle density/ per µm3
	Positive terminal No. 1	3540
	Positive terminal No. 2	3901
	Positive terminal No. 3	3412
	Positive terminal No. 4	3281
	Positive terminal No. 5	2388
	Positive terminal No. 6	2847
	Positive terminal No. 7	2984
	Positive terminal No. 8	2913
	Positive terminal No. 9	3575
	Positive terminal No. 10	2675
	Negative terminal No. 1	2739
	Negative terminal No. 2	2812
	Negative terminal No. 3	1913
	Negative terminal No. 4	2891
	Negative terminal No. 5	2812
	Negative terminal No. 6	2303
	Negative terminal No. 7	2909
	Negative terminal No. 8	3120
	Negative terminal No. 9	2968
	Negative terminal No. 10	3309

## Sheet: Figure 7k
Figure 7k
		Mitochondria volume / µm3	Mitochondria volume ratio
	Positive terminal No. 1	24.13	0.1959
	Positive terminal No. 2	22.04	0.2014
	Positive terminal No. 3	20.81	0.2426
	Positive terminal No. 4	30.94	0.2477
	Positive terminal No. 5	29.45	0.3008
	Positive terminal No. 6	22.09	0.2457
	Positive terminal No. 7	22.19	0.239
	Positive terminal No. 8	24.43	0.2892
	Positive terminal No. 9	15.9	0.2109
	Positive terminal No. 10	31.37	0.2864
	Negative terminal No. 1	20.56	0.2863
	Negative terminal No. 2	24.62	0.267
	Negative terminal No. 3	24.54	0.3255
	Negative terminal No. 4	10.56	0.3131
	Negative terminal No. 5	43.92	0.2907
	Negative terminal No. 6	17.92	0.29
	Negative terminal No. 7	9.03	0.2254
	Negative terminal No. 8	16.7	0.2436
	Negative terminal No. 9	10.5	0.2578
	Negative terminal No. 10	9.37	0.219
